# Supplementary material for: “Well” off in animals: A taphonomic history of faunal resources and refuse from a well feature at Petsas House, Mycenae (Greece)
Source: PLoS One. 2023 Mar 1;18(3):e0280517. doi: 10.1371/journal.pone.0280517 (PMC9977029; doi:10.1371/journal.pone.0280517)
Supplement: S1 File — (XLSX) [file pone.0280517.s001.xlsx]

## Sheet: 1. NISP Sample size per level
					Taxa categories (see table to left for details of grouped taxa)
Indentified Taxa	NISP from Well Sample			Excavation Level	Pig	Caprine	Cattle & Lg. Ungulate	Equid	Deer	Dog	Other Carnivore	Bird	Fish	Hare	Rodent & Insectavore	Shell	Medium Ungulate*	Grand Total	Percentage of level area sampled
Total Pig	4871			5 B	3	2	2							2		2	20	31	25
Pig_Sus scrofa	1911			6	6	8	2			1				1		6	15	39	100
Pig_sized	2960			7		3	1										3	7	50
Total Caprine	3501			8		2	0											2	50
Caprine indt.	2700			9	1	2	1							1		3	8	16	100
Sheep_Ovis aries	494			10	7	2	0									1		10	100
Goat_Capra hircus	307			12	1	9	2									4	2	18	75
Total Cattle	940			13	2	5	1			1				2		2	3	16	100
Cattle_Bos taurus	255			14	2	7	0											9	100
Cattle_Sized	685			15	21	4	3									3		31	100
Total Deer	94			16	1	5	0							1				7	100
Cervid Indt.	61			17	85	23	4			1				1		14		128	75
Fallow deer_Dama dama	19			18	1	1	1			2				1		2	5	13	25
Red deer_Cervus elaphus	8			19	20	6	7		2				2			7	8	52	50
Roe Deer_Capreolus capreolus	6			20	25	8	4									1		38	50
Equid	6			21	13	3	2									3		21	50
Total Dog	918			22	2	2	0							1				5	25
Dog_Canis familiaris	871			23	2	7	3			1				4		4	8	29	50
Dog Indt.	47			24	91	50	16	1	2	57		2		14		11	55	299	50
Total Other Carnivore	66			25	60	33	25		1	3				8		5	36	171	25
Martes sp.	50			26	34	13	18			1			2	3		17	43	131	25
Mustelid Indt.	1			27	3	10	3											16	50
Small Mustelid Indt.	15			28	47	25	22		2				1	7		14	54	172	25
Total Rodent or Insectavore	22			29	77	39	22	1		3		1	2	15		23	42	225	66
Rodent_Tiny sized	1			30	76	26	15			7		1	1	10		6	51	193	50
Rodent_Small sized	7			31	21	11	23		5	1						14	55	130	25
Rodent_Medium sized	1			32	67	43	6			3		3		4	1	36	126	289	66
Squirrel_Sciurus sp.	10			33	82	57	25		4	1		3		14		34	100	320	66
Hedgehog_Erinaceus sp.	3			34	46	40	22		1			2		54		3	36	204	25
Total Hare	401			35	125	84	13		3			10	1	5		12	184	437	25
Hare_Lepus europaeus	158			36	261	61	31		7			2		2		15		379	66
Hare_Sized	243			37	19	25	17					1	2	1			95	160	25
Total Bird	297			38	82	15	15					1	2			9		124	25
Bird Indt.	1			39	74	42	41		8			1	3	12		27	87	295	25
Bird_Tiny sized	1			40	63	55	27		1				7	2		29	50	234	50
Plover_Charadriinae	1			41	34	91	17	1		3		1	6	3		10		166	25
Bird_Small sized	1			42	27	26	39		1	7		4	3	60		44	110	321	25
Red-Legged Partridge_Alectoris rufa	1			43	113	29	15					6	9			13		185	25
Crow_Corvid	15			44	55	96	13		3			8	8	9		24		216	25
Dove/Pigeon_Columbidae	73			45	35	57	9					3	3	2		8		117	25
Partridge Indt._Phasianidae	29			46	66	99	17		3	1		7	8	7		20		228	25
Bird_Medium Sized	117			47	34	56	14					4	4			14		126	25
Duck_Anas sp.	8			48	41	39	32		2				7			20	64	205	25
Gull_Laridae	1			49	24	26	8						2			8		68	25
Bird_Large sized	13			50	59	107	17			1		20	6	5		11		226	25
Goose_Anser sp.	22			51	115	38	17		5			5	6	5		3		194	25
Waterfowl Indt.	7			52	119	49	9		14			7	4	1		7		210	25
Bird_Very Large sized	2			53	185	54	18		11		1	6	15	5	3	12		310	25
Owl_Strigidae	4			54	121	38	12					7	8	1		12		199	25
Falconiform Indt.	1			55	123	23	12		1	2	1	13	22	3		7		207	25
Total Fish	241			56	115	55	22		1			9	4	2		8		216	25
Fish_Indt	135			57	86	41	18					4	8	4	2	6		169	25
Sea Bream_Sparidae	30			58	79	87	24			1		9	21	1	2	10		234	50
Perch_Perca sp.	44			59	12	53	10					2	2			1		80	25
Gilthead Bream_Sparus aurata	1			60	33	63	7					7	5			6		121	25
Fish_Large sized	1			61	97	20	15					4	4	1	1	9		151	25
Carp_Cyprinidae	18			62	52	23	9			1		3				4		92	25
Tench_Tinca tinca	2			63	44	14	13			1			2	2		1		77	25
Asp_Aspius sp.	4			64	53	26	5			4		2	1	3				94	25
Shad_Clupeidae	4			65	58	25	3					5		4				95	25
Pike Perch_Sander sp.	2			66	88	23	8					4	1	2		1		127	25
Total Shell	702			67	92	37	6					7	3	5		1		151	25
Shell_Arcidae	602			68	20	61	5			2		6	2		1			97	25
Shell_Enidae	13			69	39	133	19		1			8	9	25		1		235	25
Shell_Muricidae	13			70	45	111	16	1		1	1	18	4	8		1		206	25
Shell_Pinnidae	2			71	63	134	6			3		14	7	9		1		237	25
Shell_Spondylidae	16			72	179	41	7					10	4	11		1		253	25
Shell_Cardiidae	21			73	46	92	10			1		3	2	1		1		156	25
Shell_Ostreidae	7			74	23	56	5			3				2		5		94	25
Shell_Parvicardium sp.	3			75	116	27	11					5		10		3		172	25
Shell_Glycymerididae	1			76	62	16	3					3	1			2		87	25
Shell_Columbella sp.	1			77	30	69	4			2		4	1	2		3		115	25
Shell_Conidae	4			78	39	64	6		4			8	1			3		125	25
Shell_Dentaliida	2			79	80	35	13							9	1	5		143	25
Shell_Lucinidae	2			80	189	39	8		2	9		11	3			10		271	25
Shell_Naticidae	3			81	230	60	11			6			6	10		7		330	25
Shell_Pteridae	4			82	84	221	10		5	2		6	3	4		8		343	25
Shell_Gastropoda Intd.	2			83	28	67	6			2		1	4	2		5		115	12.5
Shell_Trochidae	1			84	30	96	6						4	2	1	7		146	25
Shell_Turritellidae	1			85	79	23	7			28		3	1	6		9		156	12.5
Shell_Carditidae	1			86	5	14	4		2	32		1				4		62	25
Shell_ Veneridae	3			87	6	16	2			37		3						64	25
Medium Sized Ungulate	1263			88	20	13	1			97			1			2		134	33
Grand Total	13322			89	27	21	1		1	23	5	5				3		86	25
				90	19	14	11		1	112		7		2		10	1	177	45
				91	17	18	2	2		193	4		3			28		267	25
				92	1	9	0			42	10					9		71	25
				93		4	1			133	4	2		1		3		148	25
				94		2	0		1	63	2	3			7	2		80	25
				95	5	4	0			16	37	1		1	2	1		67	25
				96	8	9	2			2	1			3		1	2	28	50
				97	1	5	0			5		1		2				14	50
				98		4	0			1				1	1			7	50
				Grand Total	4871	3501	940	6	94	918	66	297	241	401	22	702	1263	13322
				* excluded from diversity and abundance tests
