# Supplementary material for: “Well” off in animals: A taphonomic history of faunal resources and refuse from a well feature at Petsas House, Mycenae (Greece)
Source: PLoS One. 2023 Mar 1;18(3):e0280517. doi: 10.1371/journal.pone.0280517 (PMC9977029; doi:10.1371/journal.pone.0280517)
Supplement: S2 File — (XLSX) [file pone.0280517.s002.xlsx]

## Sheet: 2. Diversity t-test results
Species Diversity Data and Results
Well Level Group	5	10	15	20	25	30	35	40	45	50	55	60	65	70	75	80	85	90	95
Taxa_S	6	7	12	10	13	18	17	25	16	23	23	16	20	19	15	19	12	16	11
Individuals	26	25	106	170	222	370	410	401	313	367	264	184	207	311	253	443	295	647	57
Dominance_D	0.284	0.2064	0.3094	0.2469	0.2225	0.2803	0.3024	0.2541	0.3348	0.2303	0.1515	0.3183	0.2349	0.3715	0.3208	0.2813	0.4881	0.6577	0.2755
Simpson_1-D	0.716	0.7936	0.6906	0.7531	0.7775	0.7197	0.6976	0.7459	0.6652	0.7697	0.8485	0.6817	0.7651	0.6285	0.6792	0.7187	0.5119	0.3423	0.7245
Shannon_H	1.453	1.7	1.595	1.67	1.796	1.664	1.639	1.861	1.522	2.038	2.326	1.734	1.936	1.613	1.668	1.754	1.234	0.8883	1.651
Evenness_e^H/S	0.7127	0.7822	0.4105	0.5313	0.4633	0.2932	0.303	0.2572	0.2865	0.3338	0.4451	0.3538	0.3464	0.2641	0.3536	0.3041	0.2864	0.1519	0.4738
NISP data used for species diversity tests (results above)
	LEVEL GROUPS
TAXA	5	10	15	20	25	30	35	40	45	50	55	60	65	70	75	80	85	90	95
Bird_Crow										1	8	1	1					4
Bird_DovePigeon						3		4	4	16	6	5	8	5	5	11	5	1
Bird_Duck							3	1					3	1
Bird_Falconiform						1
Bird_Goose						1	1			6	3	2	2	5	1				1
Bird_Gull														1
Bird_Owl				2									1					1
Bird_Partridge								1		9	5		3	8	2		1	1
Bird_Plover								1
Bird_WaterfowlIndt								1	1			2	1		1	1
Goat_Capra	1	4	7	12	17	16	33	21	10	38	29	12	4	19	25	47	5	6	1
Sheep_Ovis	4	7	10	9	20	45	65	26	26	36	22	17	35	35	23	77	21	14	2
Carn_Martin											1			1			5	20	23
Bos_Cattle	2	1	4	13	28	25	29	22	24	13	37	8	9	6	17	12	4		1
Cervid_Fallow			2	1		4	6									6
Cervid_Red								2	1				1				3	1
Cervid_Roe											2				4
Dog_Canid	1	1	3	58	7	12		10	1	1	3	6	2	4	2	18	202	522	18
Equids					1													2
Fish_Asp								1		1	1		1
Fish_BreamGilthead								1
Fish_Carp					1				4	1	10	1		1
Fish_Perch							2	6	4	12	8	2	3	5	1	1
Fish_PikePerch								1								1
Fish_SeaBream							1	4	1	7	2	2	9	3		1
Fish_Shad								3		1
Fish_Tench										1						1
HARE			1		8	1	3	13	3	15	9	6	34	25	19	16			5
Hedgehog											2				1
Sus_Pig	7	5	53	56	81	168	206	163	164	161	82	99	86	183	136	213	31	16	1
rodents (all body sizes)										3	2	1	1			1			1
Shell_ Veneridae						2
Shell_Arcidae	11	6	22	15	53	84	46	111	67	37	27	19	2	4	13	28	12	43	2
Shell_Cardiidae				1		1	7	3		2				3	3	2
Shell_Columbella												1
Shell_Conidae									1	3
Shell_Dentaliida						1								1
Shell_Enidae		1									1						5	6
Shell_Glycymerididae																1
Shell_Lucinidae							1			1
Shell_Muricidae				3	1			2	1				1	1		4
Shell_Naticidae							2	1
Shell_Ostreidae			1		2		1		1		1						1
Shell_Parvicardium						1					1							1
Shell_Pinnidae			1					1
Shell_Pteridae			1				2			1
Shell_Spondylidae			1		2	3	2	1		1	2					2		2
Shell_Trochidae					1
Shell_Turritellidae								1
Shell_Veneridae						1
Squirrel						1												7	2
NISP values of more general taxonomic categories excluded from diversity analysis
