# Supplementary material for: “Well” off in animals: A taphonomic history of faunal resources and refuse from a well feature at Petsas House, Mycenae (Greece)
Source: PLoS One. 2023 Mar 1;18(3):e0280517. doi: 10.1371/journal.pone.0280517 (PMC9977029; doi:10.1371/journal.pone.0280517)
Supplement: S3 File — (XLSX) [file pone.0280517.s003.xlsx]

## Sheet: 3. Species Abundance
Chi-Square Tests of Species Abundance
	Value	df	Asymptotic Significance (2-sided)
Pearson Chi-Square	10354.4	198	0
Likelihood Ratio	5820.25	198	0
N of Valid Cases	12059
Cramer's V	0.27939		0
Adjusted Residual Values		TAXON													Legend
		PIG	CATTLE	CAPRINE	DEER	EQUID	DOG	WILD CARNIVORE	FISH	BIRD	LEPUS	RODENT INSECTAVORE	SHELL		Significance	Color	Significance threshold given df
Level Group	5	-2.85682	1.16425	0.874887	n<5	n<5	n<5	n<5	n<5	n<5	n<5	n<5	4.98107		p <.001		≥3.29 & ≤ -3.29
	10	-2.17776	n<5	2.88815	n<5	n<5	n<5	n<5	n<5	n<5	n<5	n<5	2.59776
	15	5.56382	-0.508137	-3.65759	n<5	n<5	n<5	n<5	n<5	n<5	n<5	n<5	3.8851		Higher threshold used for high df.
	20	0.0121678	-0.134608	-3.14234	n<5	n<5	6.94629	n<5	n<5	n<5	2.51278	n<5	-0.0363678
	25	0.258199	7.868	-3.56717	n<5	n<5	-5.66284	n<5	-1.82224	n<5	3.69421	n<5	5.18338
	30	-1.3846	4.33075	-3.77651	1.70183	n<5	-6.53369	n<5	n<5	-2.38558	11.7433	n<5	7.69119
	35	9.65582	4.47298	-5.15184	3.69858	n<5	n<5	n<5	-2.92645	-2.17523	-2.5847	n<5	0.431276
	40	-6.61541	4.51468	1.31131	-0.954965	n<5	-8.01376	n<5	3.30802	-1.01768	7.87498	n<5	9.18639
	45	-6.00773	3.97493	6.92127	-0.134939	n<5	n<5	n<5	2.93655	-0.699849	-2.99711	n<5	5.12794
	50	8.81566	-1.83335	-3.06478	7.47822	n<5	n<5	n<5	3.61259	3.40475	-3.6253	n<5	-2.83325
	55	3.4525	1.98147	-0.306883	n<5	n<5	n<5	n<5	9.60072	3.27339	-3.87802	n<5	-3.06021
	60	5.66899	1.2037	-0.908327	n<5	n<5	-5.79129	n<5	0.413343	0.80568	-2.90827	n<5	-2.10496
	65	0.967323	-2.02034	6.35531	n<5	n<5	n<5	n<5	0.252527	3.16454	2.71821	n<5	n<5
	70	-1.80277	-3.75717	11.8902	n<5	n<5	-8.1753	n<5	-0.461233	4.74207	-0.0864198	n<5	-6.66386
	75	5.59433	-1.97349	2.1994	n<5	n<5	n<5	n<5	n<5	1.09606	-0.0788474	n<5	-3.70249
	80	4.59559	-5.99491	8.90788	-0.826225	n<5	-8.32756	n<5	-0.885671	-2.28782	-3.73765	n<5	-4.29863
	85	-6.11123	-4.10365	-5.90009	n<5	n<5	30.7355	1.39195	n<5	-0.106987	-2.71902	n<5	-2.18531
	90	-20.2896	-6.19673	-14.0608	n<5	n<5	69.5203	8.18698	n<5	-1.53416	n<5	5.01412	1.4251
	95	-6.14626	n<5	-2.30057	n<5	n<5	5.43681	47.6737	n<5	n<5	1.68432	n<5	n<5
NISP Count		TAXON												Total
		PIG	CATTLE	CAPRINE	DEER	EQUID	DOG	WILD CARNIVORE	FISH	BIRD	LEPUS	RODENT INSECTAVORE	SHELL
Level Group	5	10	6	17	0	0	1	0	0	0	4	0	11	49
	10	12	3	23	0	0	1	0	0	0	2	0	7	48
	15	128	15	39	2	0	3	0	2	0	3	0	26	218
	20	133	25	70	2	1	58	0	0	2	19	0	19	329
	25	221	90	120	3	1	7	0	5	1	33	0	59	540
	30	292	91	177	10	0	12	0	1	9	82	1	93	768
	35	561	117	227	18	0	0	0	8	15	20	0	63	1029
	40	292	111	297	5	1	10	0	33	19	74	0	120	962
	45	200	80	277	5	0	1	0	24	14	9	0	70	680
	50	599	73	286	30	0	1	1	39	45	17	3	45	1139
	55	415	86	259	2	0	3	1	57	37	10	4	32	906
	60	279	49	146	0	0	6	0	12	16	6	1	20	535
	65	297	41	279	1	0	2	0	15	30	36	1	3	705
	70	356	44	434	0	1	8	1	17	45	31	0	9	946
	75	327	37	211	4	0	2	0	3	20	21	1	16	642
	80	561	41	483	7	0	19	0	20	18	18	1	37	1205
	85	137	15	87	3	0	217	5	2	12	6	0	18	502
	90	37	14	47	2	2	543	20	3	12	3	7	52	742
	95	14	2	22	0	0	24	38	0	2	7	3	2	114
Total		4871	940	3501	94	6	918	66	241	297	401	22	702	12059
Sample includes Large ungulate specimens in the "Cattle" category as they are the most likely taxa. Specimens identified to the level of medium mammal/ungulate were excluded.
