# Supplementary material for: “Well” off in animals: A taphonomic history of faunal resources and refuse from a well feature at Petsas House, Mycenae (Greece)
Source: PLoS One. 2023 Mar 1;18(3):e0280517. doi: 10.1371/journal.pone.0280517 (PMC9977029; doi:10.1371/journal.pone.0280517)
Supplement: S4 File — (XLSX) [file pone.0280517.s004.xlsx]

## Sheet: S4_File
Chi-Square Tests of Burned and Unburned Bones of Medium-sized Ungulates
	Value	df	Asymptotic Significance (2-sided)
Pearson Chi-Square	180.852	18	6.50068e-29
Likelihood Ratio	107.86	18	7.86657e-15
N of Valid Cases	8889
Cramer's V Value	0.142638		6.50068e-29
	Adjusted Residual Values					NISP Counts
Level Group	Not Burned	Burned	Sig. of Values		Level Group	Not Burned	Burned	Total
5	-9.71138	9.71	***		5	60	9	69
10	0.658837	n<5			10	40	0	40
15	-1.91954	n<5			15	146	4	150
20	0.371651	n<5			20	240	2	242
25	-5.78942	5.78	***		25	470	18	488
30	0.43981	-0.43981			30	760	7	767
35	0.107949	-0.107949			35	1050	11	1061
40	2.10182	n<5	*		40	699	2	701
45	2.31793	n<5	*		45	471	0	471
50	2.3684	n<5	*		50	801	2	803
55	1.9314	n<5			55	638	2	640
60	0.110882	n<5			60	391	4	395
65	0.320003	-0.320003			65	532	5	537
70	1.07939	-1.07939			70	733	5	738
75	-5.26726	5.26	***		75	478	17	495
80	1.42442	-1.42442			80	957	6	963
85	1.56107	n<5			85	220	0	220
90	0.903939	n<5			90	75	0	75
95	-1.06384	n<5			95	33	1	34
					Total	8794	95	8889
Legend
Significance	Symbol	Significance threshold given df
p <.05	*	≥2.1 & ≤ -2.1
p <.01	**	≥2.9 & ≤ -2.9
p <.001	***	≥3.9 & ≤ -3.9
Teeth excluded.
