# Supplementary material for: “Well” off in animals: A taphonomic history of faunal resources and refuse from a well feature at Petsas House, Mycenae (Greece)
Source: PLoS One. 2023 Mar 1;18(3):e0280517. doi: 10.1371/journal.pone.0280517 (PMC9977029; doi:10.1371/journal.pone.0280517)
Supplement: S5 File — (XLSX) [file pone.0280517.s005.xlsx]

## Sheet: S5_File
Chi-Square Tests of Cut and Uncut Bones of Medium-sized Ungulates
	Value	df	Asymptotic Significance (2-sided)
Pearson Chi-Square	139.511a	18	7.95621e-21
Likelihood Ratio	132.681	18	1.63045e-19
N of Valid Cases	8889
Cramer's V	0.125279		7.95621e-21
	Adjusted Residual Values					NISP Counts
Level Group	NOT CUT	CUT	Sig. Values		Level Group	NOT CUT	CUT	Total
5	-0.745956	n<5			5	66	3	69
10	-0.815159	n<5			10	38	2	40
15	-1.34132	1.34132			15	143	7	150
20	-4.72754	4.72754	***		20	223	19	242
25	-6.72313	6.72313	***		25	450	38	488
30	3.60875	-3.60875	***		30	761	6	767
35	4.38225	-4.38225	***		35	1053	8	1061
40	0.243483	-0.243483			40	682	19	701
45	-1.29063	1.29063			45	453	18	471
50	3.31906	-3.31906	***		50	795	8	803
55	2.04117	-2.04117			55	630	10	640
60	2.5602	n<5	**		60	392	3	395
65	-0.709548	0.709548			65	519	18	537
70	-3.20985	3.20985	**		70	703	35	738
75	-0.237515	0.237515			75	480	15	495
80	-0.0988543	0.0988543			80	935	28	963
85	-3.16076	3.16076	**		85	206	14	220
90	0.795605	n<5			90	74	1	75
95	-1.06068	n<5			95	32	2	34
					Total	8635	254	8889
Legend
Significance	Symbol	Significance threshold given df
p <.05	*	≥2.1 & ≤ -2.1
p <.01	**	≥2.9 & ≤ -2.9
p <.001	***	≥3.9 & ≤ -3.9
Teeth excluded.
Level5 * cutSPSS Crosstabulation
			cutSPSS		Total
				1
Level5	5	Count	66	<5	69
		Adjusted Residual	-0.745956	n<5
	10	Count	38	<5	40
		Adjusted Residual	-0.815159	n<5
	15	Count	143	7	150
		Adjusted Residual	-1.34132	1.34132
	20	Count	223	19	242
		Adjusted Residual	-4.72754	4.72754
	25	Count	450	38	488
		Adjusted Residual	-6.72313	6.72313
	30	Count	761	6	767
		Adjusted Residual	3.60875	-3.60875
	35	Count	1053	8	1061
		Adjusted Residual	4.38225	-4.38225
	40	Count	682	19	701
		Adjusted Residual	0.243483	-0.243483
	45	Count	453	18	471
		Adjusted Residual	-1.29063	1.29063
	50	Count	795	8	803
		Adjusted Residual	3.31906	-3.31906
	55	Count	630	10	640
		Adjusted Residual	2.04117	-2.04117
	60	Count	392	<5	395
		Adjusted Residual	2.5602	n<5
	65	Count	519	18	537
		Adjusted Residual	-0.709548	0.709548
	70	Count	703	35	738
		Adjusted Residual	-3.20985	3.20985
	75	Count	480	15	495
		Adjusted Residual	-0.237515	0.237515
	80	Count	935	28	963
		Adjusted Residual	-0.0988543	0.0988543
	85	Count	206	14	220
		Adjusted Residual	-3.16076	3.16076
	90	Count	74	<5	75
		Adjusted Residual	0.795605	n<5
	95	Count	32	<5	34
		Adjusted Residual	-1.06068	n<5
Total		Count	8635	254	8889
