# Supplementary material for: “Well” off in animals: A taphonomic history of faunal resources and refuse from a well feature at Petsas House, Mycenae (Greece)
Source: PLoS One. 2023 Mar 1;18(3):e0280517. doi: 10.1371/journal.pone.0280517 (PMC9977029; doi:10.1371/journal.pone.0280517)
Supplement: S6 File — (XLSX) [file pone.0280517.s006.xlsx]

## Sheet: S6_File
Chi-Square Tests of Breakage Types for Bone of Medium-sized Ungulates
	Value	df	Asymptotic Significance (2-sided)
Pearson Chi-Square	143.209a	18	1.5386e-21
Likelihood Ratio	144.436	18	8.9108e-22
N of Valid Cases	6179
Cramer's V	0.152239		1.5386e-21
	Adjusted Residual Values					NISP Counts
	Breakage types					BREAKAGE
Level Group	DRY	GREEN	Sig. Values		Level Group	DRY	GREEN	Total
5	-1.7	1.7			5	17	38	55
10	-0.8	0.8			10	7	14	21
15	-2.8	2.8	*		15	30	73	103
20	-4.1	4.1	***		20	50	132	182
25	-1.8	1.8			25	147	240	387
30	-4.2	4.2	***		30	225	422	647
35	-1.2	1.2			35	312	459	771
40	3.2	-3.2	**		40	264	276	540
45	-0.1	0.1			45	151	206	357
50	7.6	-7.6	***		50	309	223	532
55	3.1	-3.1	**		55	185	183	368
60	3.1	-3.1	**		60	141	133	274
65	-0.1	0.1			65	161	221	382
70	0.8	-0.8			70	208	262	470
75	-1.2	1.2			75	125	193	318
80	-1.5	1.5			80	217	334	551
85	-1.7	1.7			85	53	95	148
90	-1.6	1.6			90	16	35	51
95	n<5	2.3	*		95	4	18	22
					Total	2622	3557	6179
Legend
Significance	Symbol	Significance threshold given df
p <.05	*	≥2.1 & ≤ -2.1
p <.01	**	≥2.9 & ≤ -2.9
p <.001	***	≥3.9 & ≤ -3.9
