# Supplementary material for: “Well” off in animals: A taphonomic history of faunal resources and refuse from a well feature at Petsas House, Mycenae (Greece)
Source: PLoS One. 2023 Mar 1;18(3):e0280517. doi: 10.1371/journal.pone.0280517 (PMC9977029; doi:10.1371/journal.pone.0280517)
Supplement: S7 File — (XLSX) [file pone.0280517.s007.xlsx]

## Sheet: S7_File
Chi-Square Tests of Very Young and Older Bones of Medium-sized Ungulates
	Value	df	Asymptotic Significance (2-sided)
Pearson Chi-Square	417.173a	18	2.38614e-77
Likelihood Ratio	465.078	18	2.24512e-87
N of Valid Cases	9635
Cramer's V	0.208081		2.38614e-77
Adjusted Residual
	Very Young Med. Mammal NISP					Count
Level Group	Not	Very Young	Sig. Values		Level Group	Not	Very Young	Total
5	2.50799	-2.50799	*		5	73	0	73
10	1.26514	-1.26514			10	39	1	40
15	3.40183	-3.40183	**		15	178	2	180
20	4.37489	-4.37489	***		20	264	2	266
25	5.48412	-5.48412	***		25	508	8	516
30	6.57071	-6.57071	***		30	820	17	837
35	9.42337	-9.42337	***		35	1144	10	1154
40	-6.92032	6.92032	***		40	641	108	749
45	-10.2479	10.2479	***		45	436	105	541
50	1.79599	-1.79599			50	829	56	885
55	-1.91343	1.91343			55	608	66	674
60	-1.38507	1.38507			60	384	41	425
65	-2.81149	2.81149	*		65	513	63	576
70	-8.78992	8.78992	***		70	664	126	790
75	-0.596051	0.596051			75	492	46	538
80	-0.700635	0.700635			80	956	88	1044
85	0.91492	-0.91492			85	210	14	224
90	0.685863	-0.685863			90	80	5	85
95	1.20281	-1.20281			95	37	1	38
					Total	8876	759	9635
Legend
Significance	Symbol	Significance threshold given df
p <.05	*	≥2.1 & ≤ -2.1
p <.01	**	≥2.9 & ≤ -2.9
p <.001	***	≥3.9 & ≤ -3.9
