# Supplementary material for: “Well” off in animals: A taphonomic history of faunal resources and refuse from a well feature at Petsas House, Mycenae (Greece)
Source: PLoS One. 2023 Mar 1;18(3):e0280517. doi: 10.1371/journal.pone.0280517 (PMC9977029; doi:10.1371/journal.pone.0280517)
Supplement: S9 File — (XLSX) [file pone.0280517.s009.xlsx]

## Sheet: S9_File
Chi-Square Tests of Weathering for Medium-Sized Ungulate Bone Specimens
	Value	df	Asymptotic Significance (2-sided)
Pearson Chi-Square	594.119	18	1.50599e-114
Likelihood Ratio	507.188	18	3.21347e-96
N of Valid Cases	8889
Cramer's V	0.25853		1.50599e-114
								NISP Counts (High and low combined in chi-sq. test)
	Adjusted Residual Values
	Not Weathered	Weathered (High and Low Degree)						High-Degree Weathering	Low-Degree Weathering	Total
Level Group			Sig. Values			Level Group	Not Weathered
5	-2.32864	2.32864	*			5	56	1	12	69
10	-5.65493	5.65493	***			10	25	3	12	40
15	-0.944493	0.944493				15	131	0	19	150
20	-2.77872	2.77872	*			20	204	4	34	242
25	-1.15431	1.15431				25	430	1	57	488
30	-0.707538	0.707538				30	682	10	75	767
35	-21.0934	21.0934	***			35	755	7	299	1061
40	1.22452	-1.22452				40	638	5	58	701
45	5.39564	-5.39564	***			45	457	1	13	471
50	4.49877	-4.49877	***			50	757	8	38	803
55	-0.247015	0.247015				55	572	3	65	640
60	-0.703698	0.703698				60	350	4	41	395
65	5.19354	-5.19354	***			65	517	0	20	537
70	5.84562	-5.84562	***			70	708	1	29	738
75	4.12851	-4.12851	***			75	471	2	22	495
80	5.66718	-5.66718	***			80	914	10	39	963
85	1.73667	-1.73667				85	205	1	14	220
90	-0.855444	0.855444				90	65	1	9	75
95	1.41945	n<5				95	33	0	1	34
						Total	7970	62	857	8889
Legend
Significance	Symbol	Significance threshold given df
p <.05	*	≥2.1 & ≤ -2.1
p <.01	**	≥2.9 & ≤ -2.9
p <.001	***	≥3.9 & ≤ -3.9
Teeth excluded
																								Total		Count	7970	919	8889
