# Supplementary material for: “Well” off in animals: A taphonomic history of faunal resources and refuse from a well feature at Petsas House, Mycenae (Greece)
Source: PLoS One. 2023 Mar 1;18(3):e0280517. doi: 10.1371/journal.pone.0280517 (PMC9977029; doi:10.1371/journal.pone.0280517)
Supplement: S10 File — (XLSX) [file pone.0280517.s010.xlsx]

## Sheet: S10_File
Chi-Square Tests of Gnawed and Not Gnawed Bones of Medium-sized Ungulates
	Value	df	Asymptotic Significance (2-sided)
Pearson Chi-Square	42.208	18	0.0010343
Likelihood Ratio	42.4346	18	0.000961282
N of Valid Cases	8889
Cramer's V	0.0689081		0.0010343
Adjusted Residual
	Adjusted Residual Values					NISP Counts
Level Group	Not Gnawed	Gnawed	Sig. Values		Level Group	Not Gnawed	Gnawed	Total
5	n<5	1.04719			5	69		69
10	n<5	-0.485827			10	39	1	40
15	n<5	-1.11323			15	146	4	150
20	2.23688	-2.23688	*		20	232	8	240
25	3.17284	-3.17284	**		25	472	16	488
30	1.556	-1.556			30	750	17	767
35	-2.77109	2.77109	*		35	1055	6	1061
40	1.31056	-1.31056			40	686	15	701
45	1.79542	-1.79542			45	459	12	471
50	0.159693	-0.159693			50	790	13	803
55	-1.30636	1.30636			55	634	6	640
60	-0.47143	0.47143			60	390	5	395
65	-0.8415	0.8415			65	531	6	537
70	-0.142195	0.142195			70	727	11	738
75	n<5	1.75272			75	492	3	495
80	-1.09046	1.09046			80	952	11	963
85	n<5	1.33387			85	219	1	220
90	n<5	-1.72179			90	72	3	75
95	n<5	0.733639			95	34		34
					Grand Total	8749	138	8887
Legend
Significance	Symbol	Significance threshold given df
p <.05	*	≥2.1 & ≤ -2.1
p <.01	**	≥2.9 & ≤ -2.9
p <.001	***	≥3.9 & ≤ -3.9
Teeth excluded.
