# Supplementary material for: “Well” off in animals: A taphonomic history of faunal resources and refuse from a well feature at Petsas House, Mycenae (Greece)
Source: PLoS One. 2023 Mar 1;18(3):e0280517. doi: 10.1371/journal.pone.0280517 (PMC9977029; doi:10.1371/journal.pone.0280517)
Supplement: S11 File — (XLSX) [file pone.0280517.s011.xlsx]

## Sheet: S11_File
Chi-Square Tests of Fragment Length Groups of Medium-sized Ungulate Specimens
	Value	df	Asymptotic Significance (2-sided)
Pearson Chi-Square	67.548a	18	1.1693e-07
Likelihood Ratio	70.8623	18	3.22797e-08
N of Valid Cases	8847
Cramer's V	0.0873792		1.1693e-07
	Adjusted Residual Values of length groups					NISP Counts of Length Groups
Level Group	<2 cm	>2 cm			Level Group	<2 cm	>2 cm	Total
5	2.58247	-2.58247			5	8	61	69
10	n<5	0.706019			10	1	39	40
15	n<5	2.04306			15	2	148	150
20	0.371634	-0.371634			20	13	227	240
25	2.23294	-2.23294			25	34	449	483
30	-2.17954	2.17954			30	25	738	763
35	-3.50589	3.50589			35	28	1010	1038
40	1.96452	-1.96452			40	45	653	698
45	-2.64605	2.64605			45	11	459	470
50	2.16034	-2.16034			50	52	751	803
55	0.494812	-0.494812			55	34	606	640
60	2.30797	-2.30797			60	29	365	394
65	-0.679678	0.679678			65	23	513	536
70	2.46627	-2.46627			70	50	687	737
75	-2.63071	2.63071			75	12	483	495
80	1.39271	-1.39271			80	56	906	962
85	-1.19879	1.19879			85	7	213	220
90	n<5	0.90157			90	2	73	75
95	n<5	-0.264197			95	2	32	34
					Total	434	8413	8847
Legend
Significance	Symbol	Significance threshold given df
p <.05	*	≥2.1 & ≤ -2.1
p <.01	**	≥2.9 & ≤ -2.9
p <.001	***	≥3.9 & ≤ -3.9
Teeth excluded
