# Supplementary material for: “Well” off in animals: A taphonomic history of faunal resources and refuse from a well feature at Petsas House, Mycenae (Greece)
Source: PLoS One. 2023 Mar 1;18(3):e0280517. doi: 10.1371/journal.pone.0280517 (PMC9977029; doi:10.1371/journal.pone.0280517)
Supplement: S12 File — (XLSX) [file pone.0280517.s012.xlsx]

## Sheet: S12_File
Pig Bone Fusion Age Analysis Results											Caprine Bone Fusion Age Analysis Results (MNE's and Chi-Square Test Results)										Dog Bone Fusion Aging Results
Minimum Number of Fused and Unfused (fetal, neonate, just fusing) Elements											Cluster A (level groups 5-10)											Cluster B			Cluster G
Cluster A (level groups 5-10)					Age at						Bone Portion	Unfused	Fused	Total	%Fused	Zeder 2006						fused MNE	unfused MNE	%fused	fused MNE	unfused MNE	%fused	Age at fusion
	Unfused	Fused	Total MNE	%Fused MNE	Fusion (mos)						Radius-Proximal	0	1	1		0 to 6					Element
Metapodial-Distal	1				24 to 30 m						Humerus-Distal	0	3	3		6 to 12					Pelvis- Acetabulum	1			8	1		6 m
Calcaneum	0	1			24 to 30 m						Pelvis-Acetabulum	0	1	1		6 to 12					Scapula- Glenoid				7			6 m
Total Older Group	1	1	2	50	> 12 m						Scapula-Glenoid	0		0		6 to 12					First Phalanx	3			22			7 m
											<12 m	0	5	5	100						Second Phalanx				8			7 m
											1st Phalanx-Prox	0		0		12 to 18					Humerus- Distal		1		8			8-9 m
Cluster B (level groups 15-35)					Age at						2nd Phalanx-Prox	0		0		12 to 18					Ulna- Proximal	2			5			9-10 m
	Unfused	Fused	Total MNE	%Fused MNE	Fusion (mos)						Tibia-Distal	0	2	2		18 to 30					Metapodial- Distal	14			38	1		8-10 m
Scapula-Glenoid	7	3			0 to 12 m						Metapodial-Distal	1		1		18 to 30					TOTAL < 12 months	20	1	95.2381	96	2	97.9592	< 12 m
Pelvis-Acetabulum	2	2			0 to 12 m						Tibia-Proximal	0		0		30 to 48					Radius- Proximal				4			12 m
Humerus-Distal	11	1			0 to 12 m						Femur-Proximal	0		0		30 to 48					Radius- Distal	1			4			12 m
Radius-Proximal	9	1			0 to 12 m						Femur-Distal	0		0		30 to 48					Humerus- Proximal				6			15 m
2nd Phalanx-Prox	0	0			0 to 12 m						Calcaneum	0		0		30 to 48					Calcaneus	1			5			16 mo
Total Younger Group	29	7	36	19.4444	0 to 12						Ulna-Proximal	1		1		30 to 48					Femur- Proximal		1		8			18 mo
1st Phalanx-Prox	3	3			24 to 30 m						Radius-Distal	1		1		30 to 48					Femur- Distal	2			6	1		18 mo
Metapodial-Distal	6	3			24 to 30 m						Humerus-Proximal	0		0		>48					Tibia- Proximal				3			18 mo
Tibia-Distal	7	0			24 to 30 m						12->48 months	3	2	5	40						Tibia- Distal	1	1		5			18 mo
Fibula- Distal	3	0			24 to 30 m																TOTAL > 12 months	5	2	71.4286	41	1	97.619	< 12 m
Calcaneum	2	0			24 to 30 m						Cluster B (level groups 15-35)										Based on Silver, I.A., 1969. The ageing of domestic animals. Science in archaeology, pp.283-302.
Humerus-Proximal	2	1			36 to 42 m						Bone Portion	Unfused	Fused	Total	%Fused	Zeder 2006
Radius-Distal	7	0			36 to 42 m						Radius-Proximal	2	17	19		0 to 6
Femur-Distal	2	0			>42 m						Humerus-Distal	5	11	16		6 to 12
Tibia-Proximal	6	0			>42 m						Pelvis-Acetabulum	4	9	13		6 to 12
Ulna	8	3			>42 m						Scapula-Glenoid	5	14	19		6 to 12
Femur-Proximal	3	0			>42 m						<12 m	16	51	67	76.1194							Adjusted Residuals			Chi squared
Total Older Group	49	10	59	16.9492	> 12 m						1st Phalanx-Prox	3	11	14		12 to 18					<12 mon	fused MNE	unfused MNE		Rows, columns:	2, 2	Degrees freedom:	1
											2nd Phalanx-Prox	0	1	1		12 to 18					Cluster B	-0.72185	n <5		Chi2:	0.52107	p (no assoc.):	0.47038
Cluster C (level groups 40-45)					Age at						Tibia-Distal	1	14	15		18 to 30					Cluster G	0.72185	n<5		Monte Carlo p :	1
	Unfused	Fused	Total MNE	%Fused MNE	Fusion (mos)						Metapodial-Distal	2	7	9		18 to 30									Fisher´s exact
Scapula-Glenoid	9	0			0 to 12 m						Tibia-Proximal	6	0	6		30 to 48									p (no assoc.):	0.44454
Pelvis-Acetabulum	3	0			0 to 12 m						Femur-Proximal	1	3	4		30 to 48									Other statistics
Humerus-Distal	7	0			0 to 12 m						Femur-Distal	4	0	4		30 to 48									Cramer´s V :	0.066172	Contingency C :	0.066028
Radius-Proximal	7	1			0 to 12 m						Calcaneum	3	7	10		30 to 48
2nd Phalanx-Prox	0				0 to 12 m						Ulna-Proximal	8	4	12		30 to 48
Total Younger Group	26	1	27	3.7037	24 to 30 m						Radius-Distal	8	7	15		30 to 48					< 12 mon	fused MNE	unfused MNE		Chi squared
1st Phalanx-Prox	4	0			24 to 30 m						Humerus-Proximal	3	0	3		>48					Cluster B	-2.6759	n<5		Rows, columns:	2, 2	Degrees freedom:	1
Metapodial-Distal	7	3			24 to 30 m						12->48 months	39	54	93	58.0645						Cluster G	2.6759	n<5		Chi2:	7.1606	p (no assoc.):	0.0074521
Tibia-Distal	9	1			24 to 30 m																				Monte Carlo p :	0.0472
Fibula- Distal	3	1			24 to 30 m						Cluster C (level groups 40-45)														Fisher´s exact
Calcaneum	1	0			24 to 30 m						Bone Portion	Unfused	Fused	Total	%Fused	Zeder 2006									p (no assoc.):	0.049772
Humerus-Proximal	4	0			36 to 42 m						Radius-Proximal	6	8	14		0 to 6									Other statistics
Radius-Distal	8	0			36 to 42 m						Humerus-Distal	7	5	12		6 to 12									Cramer´s V :	0.38228	Contingency C :	0.35708
Femur-Distal	10	0			<42 m						Pelvis-Acetabulum	4	4	8		6 to 12
Tibia-Proximal	10	1			<42 m						Scapula-Glenoid	2	3	5		6 to 12
Ulna	4	0			<42 m						<12 m	19	20	39	51.2821
Femur-Proximal	9	0			<42 m						1st Phalanx-Prox	1	1	2		12 to 18
Total Older Group	69	6	75	8	> 12 m						2nd Phalanx-Prox	0	0	0		12 to 18
											Tibia-Distal	6	1	7		18 to 30
Cluster D (level groups 50-60)					Age at						Metapodial-Distal	1	0	1		18 to 30
	Unfused	Fused	Total MNE	%Fused MNE	Fusion (mos)						Tibia-Proximal	7	1	8		30 to 48
Scapula-Glenoid	3	0			0 to 12 m						Femur-Proximal	4	0	4		30 to 48
Pelvis-Acetabulum	5	3			0 to 12 m						Femur-Distal	4	1	5		30 to 48
Humerus-Distal	5	1			0 to 12 m						Calcaneum	3	0	3		30 to 48
Radius-Proximal	5	0			0 to 12 m						Ulna-Proximal	7	3	10		30 to 48
2nd Phalanx-Prox	0				0 to 12 m						Radius-Distal	3	3	6		30 to 48
Total Younger Group	18	4	22	18.1818	24 to 30 m						Humerus-Proximal	4	0	4		>48
1st Phalanx-Prox	2	3			24 to 30 m						12->48 months	40	10	50	20
Metapodial-Distal	2	2			24 to 30 m
Tibia-Distal	3	0			24 to 30 m						Cluster D (level groups 50-60)
Fibula- Distal	3	0			24 to 30 m						Bone Portion	Unfused	Fused	Total	%Fused	Zeder 2006
Calcaneum	2	0			24 to 30 m						Radius-Proximal	7	10	17		0 to 6
Humerus-Proximal	5	0			36 to 42 m						Humerus-Distal	8	8	16		6 to 12
Radius-Distal	5	0			36 to 42 m						Pelvis-Acetabulum	4	4	8		6 to 12
Femur-Distal	2	0			<42 m						Scapula-Glenoid	4	4	8		6 to 12
Tibia-Proximal	6	1			<42 m						<12 m	23	26	49	53.0612
Ulna	3	0			<42 m						1st Phalanx-Prox	4	1	5		12 to 18
Femur-Proximal	3	0			<42 m						2nd Phalanx-Prox	1	2	3		12 to 18
Total Older Group	36	6	42	14.2857	> 12 m						Tibia-Distal	14	4	18		18 to 30
											Metapodial-Distal	4	3	7		18 to 30
Cluster E (level groups 65-70)					Age at						Tibia-Proximal	11	1	12		30 to 48
	Unfused	Fused	Total MNE	%Fused MNE	Fusion (mos)						Femur-Proximal	9	2	11		30 to 48
Scapula-Glenoid	2	1			0 to 12 m						Femur-Distal	5	1	6		30 to 48
Pelvis-Acetabulum	1	2			0 to 12 m						Calcaneum	6	5	11		30 to 48
Humerus-Distal	3	0			0 to 12 m						Ulna-Proximal	9	3	12		30 to 48
Radius-Proximal	1	2			0 to 12 m						Radius-Distal	9	4	13		30 to 48
2nd Phalanx-Prox	0				0 to 12 m						Humerus-Proximal	2	1	3		>48
Total Younger Group	7	5	12	41.6667	0 to 12						12->48 months	74	27	101	26.7327
1st Phalanx-Prox	2	0			24 to 30 m
Metapodial-Distal	7	6			24 to 30 m						Cluster E (level groups 65-70)
Tibia-Distal	2	2			24 to 30 m						Bone Portion	Unfused	Fused	Total	%Fused	Zeder 2006
Fibula- Distal	3	0			24 to 30 m						Radius-Proximal	5	11	16		0 to 6
Calcaneum	1	1			24 to 30 m						Humerus-Distal	5	9	14		6 to 12
Humerus-Proximal	2	1			36 to 42 m						Pelvis-Acetabulum	4	3	7		6 to 12
Radius-Distal	2	0			36 to 42 m						Scapula-Glenoid	3	4	7		6 to 12
Femur-Distal	3	1			<42 m						<12 m	17	27	44	61.3636
Tibia-Proximal	5	0			<42 m						1st Phalanx-Prox	5	4	9		12 to 18
Ulna	3	0			<42 m						2nd Phalanx-Prox	1	1	2		12 to 18
Femur-Proximal	2	1			<42 m						Tibia-Distal	5	1	6		18 to 30
Total Older Group	39	17	56	30.3571	> 12 m						Metapodial-Distal	7	3	10		18 to 30
											Tibia-Proximal	4	4	8		30 to 48
Cluster F (level groups 75-85)					Age at						Femur-Proximal	6	1	7		30 to 48
	Unfused	Fused	Total MNE	%Fused MNE	Fusion (mos)						Femur-Distal	6	2	8		30 to 48
Scapula-Glenoid	3	3			0 to 12 m						Calcaneum	2	4	6		30 to 48
Pelvis-Acetabulum	2	0			0 to 12 m						Ulna-Proximal	5	5	10		30 to 48
Humerus-Distal	5	1			0 to 12 m						Radius-Distal	6	2	8		30 to 48
Radius-Proximal	5	0			0 to 12 m						Humerus-Proximal	4	1	5		>48
2nd Phalanx-Prox	0				0 to 12 m						12->48 months	51	28	79	35.443
Total Younger Group	15	1	16	6.25	0 to 12
1st Phalanx-Prox	2	2			24 to 30 m						Cluster F (level groups 75-85)
Metapodial-Distal	8	2			24 to 30 m						Bone Portion	Unfused	Fused	Total	%Fused	Zeder 2006
Tibia-Distal	1	1			24 to 30 m						Radius-Proximal	3	5	8		0 to 6
Fibula- Distal	0	0			24 to 30 m						Humerus-Distal	5	8	13		6 to 12
Calcaneum	2	0			24 to 30 m						Pelvis-Acetabulum	4	5	9		6 to 12
Humerus-Proximal	4	0			36 to 42 m						Scapula-Glenoid	0	18	18		6 to 12
Radius-Distal	4	0			36 to 42 m						<12 m	12	36	48	75
Femur-Distal	2	1			<42 m						1st Phalanx-Prox	4	9	13		12 to 18
Tibia-Proximal	2	0			<42 m						2nd Phalanx-Prox	0	3	3		12 to 18
Ulna	4	0			<42 m						Tibia-Distal	2	5	7		18 to 30
Femur-Proximal	2	0			<42 m						Metapodial-Distal	0		0		18 to 30
Total Older Group	31	6	37	16.2162	> 12 m						Tibia-Proximal	6	2	8		30 to 48
											Femur-Proximal	1	5	6		30 to 48
Cluster G (level groups 85-95)					Age at						Femur-Distal	5	3	8		30 to 48
	Unfused	Fused	Total MNE	%Fused MNE	Fusion (mos)						Calcaneum	1	3	4		30 to 48
Scapula-Glenoid	1	0			0 to 12 m						Ulna-Proximal	5	3	8		30 to 48
Pelvis-Acetabulum	0				0 to 12 m						Radius-Distal	2	5	7		30 to 48
Humerus-Distal	1				0 to 12 m						Humerus-Proximal	5	5	10		>48
Radius-Proximal	0				0 to 12 m						12->48 months	31	43	74	58.1081
2nd Phalanx-Prox	0				0 to 12 m
Total Younger Group	2	0	2	0	< 12 m						Cluster G (level groups 85-95)
1st Phalanx-Prox	0	1			24 to 30 m						Bone Portion	Unfused	Fused	Total	%Fused	Zeder 2006
Metapodial-Distal	4				24 to 30 m						Radius-Proximal	1	2	3		0 to 6
Tibia-Distal	0				24 to 30 m						Humerus-Distal	1	1	2		6 to 12
Fibula- Distal	0				24 to 30 m						Pelvis-Acetabulum	1	3	4		6 to 12
Calcaneum	0				24 to 30 m						Scapula-Glenoid	0	0	0		6 to 12
Humerus-Proximal	0				36 to 42 m						<12 m	3	6	9	66.6667
Radius-Distal	0				36 to 42 m						1st Phalanx-Prox	0	4	4		12 to 18
Femur-Distal	3				<42 m						2nd Phalanx-Prox	0	0	0		12 to 18
Tibia-Proximal	0				<42 m						Tibia-Distal	0	1	1		18 to 30
Ulna	0				<42 m						Metapodial-Distal	0	3	3		18 to 30
Femur-Proximal	3				<42 m						Tibia-Proximal	2	0	2		30 to 48
Total Older Group	10	1	11	9.09091	> 12 m						Femur-Proximal	0	2	2		30 to 48
											Femur-Distal	1	1	2		30 to 48
											Calcaneum	0	0	0		30 to 48
12 m	Chi squared										Ulna-Proximal	2	0	2		30 to 48
	Rows, columns:	5, 2	Degrees freedom:	4							Radius-Distal	1	1	2		30 to 48
	Chi2:	8.4252	p (no assoc.):	0.077186							Humerus-Proximal	0	1	1		>48
	Monte Carlo p :	0.0731									12->48 months	6	13	19	68.4211
	Fisher´s exact										Chi-Square Adjusted Residual (AR) Results
	p (no assoc.):	0.060693									<12 mon				Chi squared
	Other statistics										Cluster	AR Fused MNE	AR Unfused MNE		Rows, columns:	7, 2	Degrees freedom:	6
	Cramer´s V :	0.2695	Contingency C :	0.26022							a	1.638	-1.638		Chi2:	15.08	p (no assoc.):	0.019643
											b	2.1177	-2.1177		Monte Carlo p :	0.0168
											c	-2.028	2.028		Cramer´s V :	0.24037	Contingency C :	0.23371
											d	-2.0354	2.0354
>12 m	Chi squared										e	-0.63572	0.63572
	Rows, columns:	6, 2	Degrees freedom:	5							f	1.5301	-1.5301
	Chi2:	8.4602	p (no assoc.):	0.13263							g	0.073832	-0.073832
	Monte Carlo p :	0.125									>12 mon	AR Fused MNE	AR Unfused MNE		Chi squared
											a	0.17836	-0.17836		Rows, columns:	7, 2	Degrees freedom:	6
	Fisher´s exact										b	2.0894	-2.0894		Chi2:	25.868	p (no assoc.):	0.00023558
	Not available										c	-2.7237	2.7237		Monte Carlo p :	0.0002
	Other statistics										d	-2.4662	2.4662		Cramer´s V :	0.28169	Contingency C :	0.27114
	Cramer´s V :	0.17767	Contingency C :	0.17493							e	-0.45768	0.45768
											f	3.0154	-3.0154
											g	1.9641	-1.9641
