# Supplementary material for: “Well” off in animals: A taphonomic history of faunal resources and refuse from a well feature at Petsas House, Mycenae (Greece)
Source: PLoS One. 2023 Mar 1;18(3):e0280517. doi: 10.1371/journal.pone.0280517 (PMC9977029; doi:10.1371/journal.pone.0280517)
Supplement: S13 File — (XLSX) [file pone.0280517.s013.xlsx]

## Sheet: S13_File
Pig Anatomical Part Analysis Data and Results
MNE	Cluster								MAU	Cluster								%MAU	Cluster
Anatomical Unit	A	B	C	D	E	F	G		Anatomical Unit	A	B	C	D	E	F	G		Anatomical Unit	A	B	C	D	E	F	G
head	2	30	16.5	17	12.5	20.5	2.5		head	0.5	7.5	4.125	4.25	3.125	5.125	0.625		head	1	1	0.825	1	1	1	0.416667
neck	0.25	11.25	5.5	10	6.5	9	1.75		neck	0.0277778	1.25	0.611111	1.11111	0.722222	1	0.194444		neck	0.0555556	0.166667	0.122222	0.261438	0.231111	0.195122	0.12963
axial	3.5	106.5	38.5	142.5	73.5	117	26		axial	0.0714286	2.17347	0.785714	2.90816	1.5	2.38776	0.530612		axial	0.142857	0.289796	0.157143	0.684274	0.48	0.465903	0.353741
upper front limbs	2	22	17	9	9	11	2		upper front limbs	0.5	5.5	4.25	2.25	2.25	2.75	0.5		upper front limbs	1	0.733333	0.85	0.529412	0.72	0.536585	0.333333
lower front limbs	0	21	20	14	13	13.5	1		lower front limbs	0	1.5	1.42857	1	0.928571	0.964286	0.0714286		lower front limbs	0	0.2	0.285714	0.235294	0.297143	0.188153	0.047619
upper hind limbs	0	3	10	4	3	2	3		upper hind limbs	0	1.5	5	2	1.5	1	1.5		upper hind limbs	0	0.2	1	0.470588	0.48	0.195122	1
lower hind limbs	2	29.5	20	13	18	14	4		lower hind limbs	0.125	1.84375	1.25	0.8125	1.125	0.875	0.25		lower hind limbs	0.25	0.25	0.25	0.191176	0.36	0.170732	0.166667
feet	0	9	6	14	6	8	1		feet	0	0.1875	0.125	0.291667	0.125	0.166667	0.0208333		feet	0	0.0277778	0.025	0.0686275	0.04	0.0325203	0.0138889
NISP per element/cluster									Adjusted Residuals of Chi-Square Results
	A	B	C	D	E	F	G			A	B	C	D	E	F	G
cranium	1	109	77	88	69	111	9		cranium	-0.64664	-1.2717	5.9326	-4.4677	0.70754	2.9783	-2.575		Chi squared
mandible	3	74	19	25	15	32	2		mandible	2.9166	5.3397	0.95647	-3.8725	-1.9195	0.0024066	-2.0082		Rows, columns:	21, 7	Degrees freedom:	120
vertebra	3	236	61	265	143	188	36		vertebra	-0.3916	-0.48309	-3.0699	0.53444	1.542	1.1951	-0.59139		Chi2:	608.88	p (no assoc.):	1.8273e-66
hyoid	0	1	1	0	0	0	0		hyoid	-0.088849	0.77665	2.0104	-0.87642	-0.56599	-0.68101	-0.29644		Monte Carlo p :	0.0001
rib	6	347	98	679	244	378	111		rib	-0.64835	-9.5411	-7.6492	11.125	-1.1661	2.1564	4.9894
sternum	0	5	2	0	0	0	1		sternum	-0.17782	2.3618	1.5637	-1.7541	-1.1328	-1.363	1.1695		Fisher´s exact
scapula	1	81	22	25	27	20	5		scapula	0.35042	5.9003	1.4555	-4.2755	0.44506	-2.7312	-0.98909		Not available
humerus	1	38	8	9	6	10	2		humerus	1.3291	5.0315	0.51361	-3.0189	-1.432	-1.1773	-0.65024		Other statistics
radius	0	64	13	15	10	10	2		radius	-0.67965	7.457	0.86341	-3.5241	-1.5775	-2.7809	-1.322		Cramer´s V :	0.15316	Contingency C :	0.35126
ulna	0	32	10	11	7	8	0		ulna	-0.52207	4.0058	1.6172	-2.1466	-0.84495	-1.4996	-1.7419
carpals	0	2	0	3	4	4	0		carpals	-0.22681	-0.86933	-1.1431	-0.37604	1.7766	1.1043	-0.75675		Legend for Significant Positive Values
metacarpals	0	10	9	5	7	5	0		metacarpals	-0.37844	0.25316	3.328	-1.8639	0.98598	-0.75962	-1.2627		p > .05	1.6
innominate	0	22	14	21	9	8	2		innominate	-0.55245	0.60427	2.847	-0.021152	-0.49936	-1.8656	-0.69028		p > .01	2.3
femur	0	20	18	7	5	5	5		femur	-0.48994	1.3165	5.664	-2.8002	-1.2364	-2.0922	1.6032		p>.001	3
tibia	0	36	20	9	14	6	0		tibia	-0.58486	3.4878	4.6673	-3.5671	0.72091	-2.8011	-1.9514
fibula	0	7	5	13	9	6	1		fibula	-0.40411	-1.301	0.69037	0.57022	1.5204	-0.68845	-0.56664
metatarsals	1	23	8	6	15	8	5		metatarsals	1.4684	1.6647	0.85746	-3.41	2.1189	-1.4024	1.3737
tarsal	0	0	0	1	2	1	0		tarsal	-0.12568	-1.1841	-0.63339	-0.12242	2.1001	0.31657	-0.41933
astragalus	0	0	2	2	0	2	0		astragalus	-0.15396	-1.4505	2.0639	0.30627	-0.98077	0.91043	-0.51369
calcaneus	1	3	1	2	5	3	0		calcaneus	3.8904	-0.52548	-0.32916	-1.2484	2.1972	0.11748	-0.81307
phalanx	0	12	6	14	6	9	1		phalanx	-0.4376	-0.14882	0.82142	0.22212	-0.26265	-0.011847	-0.73705
