# Supplementary material for: “Well” off in animals: A taphonomic history of faunal resources and refuse from a well feature at Petsas House, Mycenae (Greece)
Source: PLoS One. 2023 Mar 1;18(3):e0280517. doi: 10.1371/journal.pone.0280517 (PMC9977029; doi:10.1371/journal.pone.0280517)
Supplement: S14 File — (XLSX) [file pone.0280517.s014.xlsx]

## Sheet: S14_File
Caprine Body Part Representation Data and Results
MNE	Cluster								MAU	Cluster									%MAU	Cluster
Anatomical Unit	A	B	C	D	E	F	G		Anatomical Unit	A	B	C	D	E	F	G			Anatomical Unit	A	B	C	D	E	F	G
Antler/horn	0	2	1	5	3	3	0		Antler/horn	0	1	0.5	2	1.5	1.5	0			Antler/horn	0	0.097561	0.0909091	0.342857	0.264706	0.2	0
head	2	10	5	14.5	13.5	10.5	3.5		head	0.5	1.75	1.25	3.625	3.375	2.625	0.875			head	0.6	0.243902	0.227273	0.621429	0.595588	0.35	0.65625
neck	1.5	14	8.5	11.75	12.5	10	3.5		neck	0.166667	1.55556	0.944444	1.30556	1.38889	1.11111	0.388889			neck	0.2	0.151762	0.171717	0.22381	0.245098	0.148148	0.291667
axial	4	42	129.5	61.5	101	116.5	19.5		axial	0.0408163	0.836735	2.64286	1.2551	2.06122	2.37755	0.397959			axial	0.0979592	0.0836237	0.480519	0.21516	0.363745	0.317007	0.298469
upper front limbs	3	41	22	20	21	30	4		upper front limbs	0.75	10.25	5.5	5	5.25	7.5	1			upper front limbs	0.9	1	1	0.857143	0.926471	1	0.75
lower front limbs	5	61	23	35	34	21	8		lower front limbs	0.666667	10.1667	3.83333	5.83333	5.66667	3.5	1.33333			lower front limbs	1	0.99187	0.69697	1	1	0.466667	1
upper hind limbs	1	5	4	9	8	7	2		upper hind limbs	0.5	2.5	2	4.5	4	3.5	1			upper hind limbs	0.6	0.243902	0.363636	0.771429	0.705882	0.466667	0.75
lower hind limbs	6	37	14	40	27	24	6		lower hind limbs	0.625	4.5	1.75	5	3.375	3	0.75			lower hind limbs	0.75	0.45122	0.318182	0.857143	0.595588	0.4	0.5625
feet	3	23	2	14	15	24	4		feet	0.125	0.958333	0.0833333	0.583333	0.625	1	0.166667			feet	0.15	0.0934959	0.0151515	0.1	0.110294	0.133333	0.125
NISP										Adjusted Residual Values
	Cluster										Cluster
Element	A	B	C	D	E	F	G			Element	A	B	C	D	E	F	G		Chi squared
horn	0	1	0	5	4	7	0			horn	-0.45818	-1.2704	-1.8619	1.0409	0.29638	2.2057	-0.88553		Rows, columns:	23, 7	Degrees freedom:	132
cranium	1	20	32	46	69	42	19			cranium	-1.114	-3.6491	-1.2119	0.25438	3.6876	-0.60635	2.9977		Chi2:	500.51	p (no assoc.):	2.6544e-44
mandible	3	21	6	14	11	14	4			mandible	2.2862	2.5402	-1.9954	-0.058543	-1.1876	-0.15238	0.46098		Monte Carlo p :	0.0001
vertebra	4	86	112	116	200	171	28			vertebra	-1.819	-4.4573	-1.0086	-2.5081	5.4547	3.02	-0.7148
hyoid	0	2	0	1	2	0	0			hyoid	-0.24802	1.3181	-1.0079	0.031314	1.0713	-1.1148	-0.47935		Fisher´s exact
rib	0	2	147	71	99	84	16			rib	-2.4328	-9.862	10.681	-1.3871	1.627	0.091277	-0.60923		Not available
sternum	0	4	1	4	1	5	0			sternum	-0.43025	0.92678	-1.0572	0.70822	-1.3395	1.3084	-0.83155		Other statistics
scapula	4	49	52	59	40	56	4			scapula	0.46735	0.4372	1.2833	1.2436	-2.2956	0.56531	-2.3781		Cramer´s V :	0.1611	Contingency C :	0.36708
humerus	4	38	20	34	29	35	9			humerus	1.407	1.7213	-1.794	0.22683	-1.1449	0.27718	0.61194
radius	4	108	54	58	39	50	11			radius	0.036629	7.8563	-0.099899	-0.74096	-4.0304	-2.1163	-0.91941		Significance Legend
ulna	2	47	35	44	33	29	10			ulna	-0.2847	2.2715	0.24817	0.94232	-1.49	-1.9692	0.43706		p > .05	1.9
carpals	0	3	4	7	9	4	0			carpals	-0.57833	-0.88671	-0.28554	0.8543	1.6384	-0.66247	-1.1177		p > .01	2.6
metacarpals	2	9	5	6	10	3	1			metacarpals	2.393	1.1763	-0.47939	-0.42375	1.0661	-1.7459	-0.47411		p>.001	3.3
innominate	3	43	28	32	29	28	15			innominate	0.59173	2.3722	-0.41552	-0.50938	-1.4711	-1.4279	2.7078
femur	1	25	13	34	26	34	8			femur	-0.55926	0.048223	-2.4791	1.432	-0.65688	1.2876	0.76293
patella	0	0	1	0	0	0	0			patella	-0.11085	-0.4619	2.2207	-0.49141	-0.50988	-0.49823	-0.21424
tibia	5	45	19	40	19	30	5			tibia	2.219	3.4522	-1.8224	1.6864	-2.9055	-0.48489	-0.84427
tarsal	0	2	0	3	5	3	1			tarsal	-0.4156	-0.32446	-1.6889	0.18782	1.398	0.14533	0.50456
astragalus	2	7	2	13	7	5				astragalus	2.393	0.29565	-1.8223	2.5406	-0.17656	-0.90602	-1.2925
calcaneus	0	16	5	13	7	6	1			calcaneus	-0.77366	2.8891	-1.2019	1.347	-1.0429	-1.2911	-0.78519
metatarsals	1	13	4	9	9	8	5			metatarsals	0.53306	1.6588	-1.6391	-0.19228	-0.39418	-0.62836	2.0035
phalanx	3	24	2	16	15	24	4			phalanx	1.9075	2.4223	-3.7067	-0.30386	-0.84228	1.7615	0.073566
sesamoid	0	0	0	0	0	1	0			sesamoid	-0.11085	-0.4619	-0.45045	-0.49141	-0.50988	2.0077	-0.21424
Indt. Metapodial specimens excluded
