# Supplementary material for: “Well” off in animals: A taphonomic history of faunal resources and refuse from a well feature at Petsas House, Mycenae (Greece)
Source: PLoS One. 2023 Mar 1;18(3):e0280517. doi: 10.1371/journal.pone.0280517 (PMC9977029; doi:10.1371/journal.pone.0280517)
Supplement: S15 File — (XLSX) [file pone.0280517.s015.xlsx]

## Sheet: S15_File
Dog Body Part Representation Data and Results
MNE	Cluster								MAU	Cluster									%MAU	Cluster
Anatomical Unit	A	B	C	D	E	F	G		Anatomical Unit	A	B	C	D	E	F	G			Anatomical Unit	A	B	C	D	E	F	G
head	0	1.5	1	1	0	1	26		head	0	0.375	0.25	0.25	0	0.25	6.5			head	0	0.25	1	0.5	0	0.5	1
neck	0	2	0	0	0	0	40.5		neck	0	0.222222	0	0	0	0	4.5			neck	0	0.148148	0	0	0	0	0.692308
axial	2	13.5	0	2	1	4.75	190.5		axial	0.0408163	0.27551	0	0.0408163	0.0204082	0.0969388	3.88776			axial	1	0.183673	0	0.0816327	0.0408163	0.193878	0.598116
upper front limbs	0	3	1	0	1	2	17.5		upper front limbs	0	0.75	0.25	0	0.25	0.5	4.375			upper front limbs	0	0.5	1	0	0.5	1	0.673077
lower front limbs	0	11	0	2	0	1	29		lower front limbs	0	0.785714	0	0.142857	0	0.0714286	2.07143			lower front limbs	0	0.52381	0	0.285714	0	0.142857	0.318681
upper hind limbs	0	3	0	1	1	1	9		upper hind limbs	0	1.5	0	0.5	0.5	0.5	4.5			upper hind limbs	0	1	0	1	1	1	0.692308
lower hind limbs	0	13	1	2	2	1	30		lower hind limbs	0	0.8125	0.0625	0.125	0.125	0.0625	1.875			lower hind limbs	0	0.541667	0.25	0.25	0.25	0.125	0.288462
feet	0	3	0	0	0	0	33		feet	0	0.0625	0	0	0	0	0.6875			feet	0	0.0416667	0	0	0	0	0.105769
Dog NISP									Chi-square of NISP per element type: AR's
Cluster	A	B	C	D	E	F	G		Cluster	A	B	C	D	E	F	G
cranium	0	1	1	2	0	2	94		cranium	-0.53215	-2.9103	-0.33316	0.73666	-1.1959	-0.32677	2.7426		Chi squared
mandible	0	1	0	0	0	0	16		mandible	-0.20758	-0.41198	-0.48956	-0.46649	-0.46649	-0.66389	1.0835		Rows, columns:	21, 7	Degrees freedom:	120
vertebra	1	14	5	2	1	9	200		vertebra	0.66623	-1.6859	1.2357	-0.6128	-1.3161	1.6303	0.71794		Chi2:	263.2	p (no assoc.):	9.8886e-13
scapula	0	2	1	0	0	1	21		scapula	-0.25301	-0.11978	1.1565	-0.56858	-0.56858	0.49846	-0.10989		Monte Carlo p :	0.0146
humerus	0	2	0	0	2	2	10		humerus	-0.20126	0.55105	-0.47465	-0.45227	4.1157	2.6068	-2.5054
radius	0	4	0	1	0	0	8		radius	-0.18107	2.8565	-0.42703	2.1222	-0.4069	-0.57909	-2.3514		Fisher´s exact
ulna	0	2	0	0	0	1	9		ulna	-0.17386	0.99299	-0.41002	-0.3907	-0.3907	1.3159	-0.94988		Not available
rib	0	11	0	0	2	0	195		rib	-0.8337	-2.008	-1.9662	-1.8735	-0.41794	-2.6663	4.1802		Other statistics
sternum	0	0	0	0	0	0	5		sternum	-0.11173	-0.6908	-0.26351	-0.25109	-0.25109	-0.35734	0.95047		Cramer´s V :	0.233	Contingency C :	0.49568
innominate	1	1	0	1	0	1	14		innominate	4.5834	-0.47404	-0.50408	1.6758	-0.48032	0.85066	-0.836
femur	0	6	0	1	1	1	15		femur	-0.24774	2.8884	-0.58428	1.3176	1.3176	0.54142	-3.0841
tibia	0	4	3	2	4	3	7		tibia	-0.24237	1.5097	4.905	3.2822	7.1091	3.3096	-7.3602
fibula	0	3	1	0	0	0	7		fibula	-0.16635	2.2092	2.2275	-0.37383	-0.37383	-0.53202	-1.9652
metapodial	0	0	0	0	0	0	1		metapodial	-0.049844	-0.30817	-0.11755	-0.11201	-0.11201	-0.15941	0.42401		Significance Legend
metacarpals	0	5	0	1	0	0	20		metacarpals	-0.25819	1.9471	-0.60891	1.2229	-0.58021	-0.82574	-1.1332		p > .05	1.6
metatarsals	0	10	0	0	0	0	20		metatarsals	-0.27805	4.8953	-0.65576	-0.62485	-0.62485	-0.88926	-2.814		p > .01	2.3
tarsal	0	0	0	0	0	0	1		tarsal	-0.049844	-0.30817	-0.11755	-0.11201	-0.11201	-0.15941	0.42401		p>.001	3
astragalus	0	0	0	0	0	0	1		astragalus	-0.049844	-0.30817	-0.11755	-0.11201	-0.11201	-0.15941	0.42401
calcaneus	0	1	0	0	0	0	5		calcaneus	-0.12247	0.69952	-0.28884	-0.27523	-0.27523	-0.39169	-0.09882
phalanx	0	3	0	0	0	0	33		phalanx	-0.30577	-0.072018	-0.72113	-0.68714	-0.68714	-0.97791	1.1772
bacculum	0	0	0	0	0	0	3		bacculum	-0.08644	-0.53443	-0.20386	-0.19425	-0.19425	-0.27645	0.73532
								Fusion stage	B %fused			G %fused
								6	1			0.9375
								10	0.95	0.952381		0.987805	0.979592	6-10 mon
								12	1			1
								18	0.666667	0.714286		0.970588	0.97619	12-18 mon
								Total	49			238
									b	g		b	g
								10 mon	20	96	18 mon	5	41
									1	2		2	1
