# Supplementary material for: “Well” off in animals: A taphonomic history of faunal resources and refuse from a well feature at Petsas House, Mycenae (Greece)
Source: PLoS One. 2023 Mar 1;18(3):e0280517. doi: 10.1371/journal.pone.0280517 (PMC9977029; doi:10.1371/journal.pone.0280517)
Supplement: S16 File — (XLSX) [file pone.0280517.s016.xlsx]

## Sheet: S16_File
			Caprine NISP							MAU per NISP							standardized MAU
		Lam Goat PD density	A	B	C	D	E	F	G	A	B	C	D	E	F	G	A	B	C	D	E	F	G
Humerus	prox end	0.13	0	3	4	2	3	7	1	0	1.5	2	1	1.5	3.5	0.5	0	0.0909091	0.333333	0.1	0.176471	0.583333	0.25
	middle shaft	0.42	2	21	8	12	9	12	2	1	10.5	4	6	4.5	6	1	0.666667	0.636364	0.666667	0.6	0.529412	1	0.5
	distal end	0.34	2	20	9	10	10	1	3	1	10	4.5	5	5	0.5	1.5	0.666667	0.606061	0.75	0.5	0.588235	0.0833333	0.75
Radius	prox end	0.35	1	32	11	16	13	8	4	0.5	16	5.5	8	6.5	4	2	0.333333	0.969697	0.916667	0.8	0.764706	0.666667	1
	middle shaft	0.52	1	15	6	6	5	6	2	0.5	7.5	3	3	2.5	3	1	0.333333	0.454545	0.5	0.3	0.294118	0.5	0.5
	distal end	0.21	2	33	12	20	17	8	4	1	16.5	6	10	8.5	4	2	0.666667	1	1	1	1	0.666667	1
MC	prox end	0.4	1	5	2	3	5	0	1	0.5	2.5	1	1.5	2.5	0	0.5	0.333333	0.151515	0.166667	0.15	0.294118	0	0.25
	middle shaft	0.67	0	2	0	2	3	0.5	0	0	1	0	1	1.5	0.25	0	0	0.0606061	0	0.1	0.176471	0.0416667	0
	distal end	0.5	1	7	2	4	6	2	1	0.5	3.5	1	2	3	1	0.5	0.333333	0.212121	0.166667	0.2	0.352941	0.166667	0.25
Femur	prox end	0.28	0	4	3	2	2	5	2	0	2	1.5	1	1	2.5	1	0	0.121212	0.25	0.1	0.117647	0.416667	0.5
	middle shaft	0.2	0	4	3	1	3	7	2	0	2	1.5	0.5	1.5	3.5	1	0	0.121212	0.25	0.05	0.176471	0.583333	0.5
	distal end	0.22	1	5	4	9	8	6	2	0.5	2.5	2	4.5	4	3	1	0.333333	0.151515	0.333333	0.45	0.470588	0.5	0.5
Tibia	prox end	0.16	0	6.5	5	3	7	5	1	0	3.25	2.5	1.5	3.5	2.5	0.5	0	0.19697	0.416667	0.15	0.411765	0.416667	0.25
	middle shaft	0.59	3	15	4	11	6	5	1	1.5	7.5	2	5.5	3	2.5	0.5	1	0.454545	0.333333	0.55	0.352941	0.416667	0.25
	distal end	0.28	3	14	6	13	7	8	1	1.5	7	3	6.5	3.5	4	0.5	1	0.424242	0.5	0.65	0.411765	0.666667	0.25
MT	prox end	0.43	0	5	0	4	5	5	1	0	2.5	0	2	2.5	2.5	0.5	0	0.151515	0	0.2	0.294118	0.416667	0.25
	middle shaft	0.68	0	5	0	3.5	4	3	3	0	2.5	0	1.75	2	1.5	1.5	0	0.151515	0	0.175	0.235294	0.25	0.75
	distal end	0.39	1	5	2	5	7	5	4	0.5	2.5	1	2.5	3.5	2.5	2	0.333333	0.151515	0.166667	0.25	0.411765	0.416667	1
